# Supplementary material for: The four principles: Can they be measured and do they predict ethical decision making?
Source: BMC Med Ethics. 2012 May 20;13:10. doi: 10.1186/1472-6939-13-10 (PMC3528420; doi:10.1186/1472-6939-13-10)
Supplement: Addtional file 1 — Four medical ethical scenarios. [file 1472-6939-13-10-S1.tex]

\section{Additional Files}
\subsection{Additional File 1}
\label{scenarios}

This is a list of the scenarios that were used in the study.

\textbf{Scenario 1} 

Mr and Mrs Smith are accepted by an IVF clinic. Six ova are harvested from Mrs Smith, three are implanted in Mrs Smith, and the other three are frozen. On the way back from the clinic, after implantation, Mr and Mrs Smith are killed in a car accident. The next of kin (Mr and Mrs Smith's siblings, Angela and Peter) who would inherit a large estate (around 1 million Australian dollars) in the event that Mr and Mrs Smith do not have children ask to be declared heirs and have the remaining three embryos discarded. However, a woman who has wanted children for many years volunteers to receive the three excess embryos. If one of the embryos is successfully implanted and brought to term by the volunteer woman, the child would inherit the Smith's estate. The clinic decides to implant the embryos into the volunteer woman. 

\vskip .2cm
\textit{Act: Implantation of embryos by the clinic}
\vskip .2cm


\textbf{Scenario 2}

A 2-year old infant has lost a massive amount of blood in a road accident and the best chance of saving the child's life is an urgent blood transfusion and operation to stop the bleeding. Both the child's parents are Jehovah's witnesses and refuse to give permission for a blood transfusion, requesting instead that the best available non-blood products are used to restore the volume, and surgery is carried out without blood. They understand that this will be a far more dangerous course of action than surgery plus blood transfusion and that the child will be less likely to survive, but they persist in refusing permission for a blood transfusion for their child. The surgeon in charge tells the parents that there is no time to argue about the issue, and he is cross-matching the blood for transfusion and will administer the blood in order to save the child's life.
\vskip .2cm
\textit{Act: Giving the child the blood transfusion}
\vskip .2cm

\textbf{Scenario 3}

A 33 year old general practitioner, Dr Heron, with HIV infection as a result of past drug use is a long-standing patient of Dr Smith's. He's admitted to hospital with increasing dementia for investigation. His medical practice partner, Dr Jones, while visiting him, requests an interview with Dr Smith during which she admits to concerns about the patient's decreasing competency to make clinical decisions. She makes it clear that this is based on knowledge which comes from a personal (intimate) as well as professional relationship with Dr Heron. Dr Heron has made it expressly clear over the years that he does not wish anybody to be informed of his diagnosis. Dr Smith decides not to inform Dr Jones of her partner's condition.
\vskip .2cm
\textit{Act: Not informing Dr Jones of her partner's condition}
\vskip .2cm

\textbf{Scenario 4}

Imagine yourself to be a general practitioner one of whose patients is a 34 year old lady with severe pain from widespread and incurable cancer.  The pain is very difficult to control.  She consults you asking for a three week supply of morphine, the powerful pain relieving drug you are regularly prescribing, so that she can go on holiday.  You believe she could be contemplating suicide: three weeks supply taken at once would prove a fatal dose.  You decide after much debate to let her have the drug without question.  She is miserable with pain and she has he right to choose to end her life.
\vskip .2cm
\textit{Act: Giving 3 weeks supply of drug to women}
\vskip .2cm
